# Supplementary material for: Inhibition of Th2 Differentiation Accelerates Chronic Wound Healing by Facilitating Lymphangiogenesis
Source: Biomedicines. 2025 Apr 24;13(5):1026. doi: 10.3390/biomedicines13051026 (PMC12109103; doi:10.3390/biomedicines13051026)
Supplement: Supplementary file 1 [file biomedicines-13-01026-s001.zip]

Archive with 1 entries (1 files):
- biomedicines-3549667-supplementary.pdf
